# Supplementary material for: Associations between Urinary Mercury/Cadmium Concentrations and Anthropometric Features in Korean Children
Source: Toxics. 2024 Feb 24;12(3):175. doi: 10.3390/toxics12030175 (PMC10974096; doi:10.3390/toxics12030175)
Supplement: Supplementary file 1 [file toxics-12-00175-s001.zip]

Archive with 1 entries (1 files):
- toxics-2877819-supplementary.pdf
